# Supplementary material for: Reference Values to Assess Hemodilution and Warn of Potential False-Negative Minimal Residual Disease Results in Myeloma
Source: Cancers (Basel). 2021 Sep 30;13(19):4924. doi: 10.3390/cancers13194924 (PMC8508317; doi:10.3390/cancers13194924)
Supplement: Supplementary file 1 [file cancers-13-04924-s001.zip]

Archive with 1 entries (1 files):
- cancers-1357985-supplementary.pdf
